# Supplementary material for: Embryonic zebrafish xenograft assay of human cancer metastasis
Source: F1000Res. 2018 Dec 20;7:1682. Originally published 2018 Oct 22. [Version 2] doi: 10.12688/f1000research.16659.2 (PMC6234738; doi:10.12688/f1000research.16659.2)
Supplement: Raw images used to generate figures shown in this study — Shown are images for Figures 1 and 3; images in Figure 2 were obtained from stills of Supplementary Movies 1-3. [file f1000research-7-18962-s0000.tgz]

Archive with 1 entries (1 files):
- 878bad2d-7eb2-4f9a-a8ae-6689eec3e36e_Data.zip
