# Supplementary material for: Embryonic zebrafish xenograft assay of human cancer metastasis
Source: F1000Res. 2018 Dec 20;7:1682. Originally published 2018 Oct 22. [Version 2] doi: 10.12688/f1000research.16659.2 (PMC6234738; doi:10.12688/f1000research.16659.2)
Supplement: Supplementary file 3 [file f1000research-7-18962-s0002.tgz]

Archive with 1 entries (1 files):
- e05e9825-2ee7-4f13-b381-e42b65610c36_3ffa6a0e-4e77-4571-acc8-972531bb59ab_NC3Rs_ARRIVE_Guidelines_Checklist_(fillable).pdf
