# Supplementary material for: Embryonic zebrafish xenograft assay of human cancer metastasis
Source: F1000Res. 2018 Dec 20;7:1682. Originally published 2018 Oct 22. [Version 2] doi: 10.12688/f1000research.16659.2 (PMC6234738; doi:10.12688/f1000research.16659.2)
Supplement: Supplementary file 4 [file f1000research-7-18962-s0003.tgz]

Archive with 1 entries (1 files):
- 73134d84-503e-470c-8eac-c7372e7f70c1_Supplementary_Movie_1.avi.avi
